# Supplementary material for: Characteristics of Distinct Dietary Patterns in Rural Bangladesh: Nutrient Adequacy and Vulnerability to Shocks
Source: Nutrients. 2021 Jun 15;13(6):2049. doi: 10.3390/nu13062049 (PMC8232582; doi:10.3390/nu13062049)
Supplement: Supplementary file 1 [file nutrients-13-02049-s001.zip]

Archive with 1 entries (1 files):
- nutrients-1263815-supplementary.pdf
